# Supplementary material for: The Role of Tourniquet Use in Arthroscopic Meniscectomy: A Systematic Review
Source: J Clin Med. 2026 Mar 9;15(5):2086. doi: 10.3390/jcm15052086 (PMC12985720; doi:10.3390/jcm15052086)
Supplement: Supplementary file 1 [file jcm-15-02086-s001.zip]

Archive with 2 entries (2 files):
- S1_PRISMA_2020_abstract_checklist.pdf
- S2_PRISMA_2020_manuscript_checklist.pdf
